# Supplementary material for: Step-Wise Assembly of LAT Signaling Clusters Immediately After T Cell Receptor Triggering Contributes to Signal Propagation
Source: Int J Mol Sci. 2025 Apr 25;26(9):4076. doi: 10.3390/ijms26094076 (PMC12071625; doi:10.3390/ijms26094076)
Supplement: Supplementary file 1 [file ijms-26-04076-s001.zip]

Archive with 10 entries (9 files):
- ijms-3571674 moive/
- ijms-3571674 moive/Movie S1-CD4-LAT-mCherry_compressed.mp4
- ijms-3571674 moive/Movie S2-LAT-mCherry_Resting_compressed_mp4.mp4
- ijms-3571674 moive/Movie S3-LAT-mCherry_Activating_compressed.mp4
- ijms-3571674 moive/Movie S4_LAT-mEOS2_resting_activating_compressed.mp4
- ijms-3571674 moive/Movie S5_LATYF-mcherry-Activating_compressed.mp4
- ijms-3571674 moive/Movie S6_LATYF-mEOS2_resting_activating_compressed.mp4
- ijms-3571674 moive/Movie S7_LAT-mcherryZAP70-GFP_compressed.mp4
- ijms-3571674 moive/Movie S8_LAT-mcherryGrb2-GFP.mp4
- ijms-3571674-supplementary-xml.pdf
